# Supplementary material for: Spatial and Temporal Variability of Trace and Macro Elements in the Red Crab Pleuroncodes planipes in the Pacific Coast of the Baja California Peninsula, Mexico
Source: Animals (Basel). 2023 Feb 24;13(5):822. doi: 10.3390/ani13050822 (PMC10000037; doi:10.3390/ani13050822)
Supplement: Supplementary file 1 [file animals-13-00822-s001.zip]

Archive with 1 entries (1 files):
- animals-2201859-supplementary.pdf
